# Supplementary material for: Physiological and Transcriptional Regulation of Salt Tolerance in Thinopyrum ponticum and Screening of Salt-Tolerant Candidate Genes
Source: Plants (Basel). 2025 Sep 4;14(17):2771. doi: 10.3390/plants14172771 (PMC12430373; doi:10.3390/plants14172771)
Supplement: Supplementary file 1 [file plants-14-02771-s001.zip]

Archive with 10 entries (10 files):
- Figure S1.jpg
- Figure S2.jpg
- Figure S3.tif
- Figure S4.jpg
- Figure S5.jpg
- Figure S6.jpg
- Figure S7.tif
- Figure S8.jpg
- Table. S1.pdf
- Table. S2.pdf
